# Supplementary material for: Influence of virtual reality visual feedback on the illusion of movement induced by tendon vibration of wrist in healthy participants
Source: PLoS One. 2020 Nov 20;15(11):e0242416. doi: 10.1371/journal.pone.0242416 (PMC7678999; doi:10.1371/journal.pone.0242416)
Supplement: S1 File — (XLSX) [file pone.0242416.s001.xlsx]

## Sheet: Likert-supporting information -
	Training	Hidden	Static
	5	4	2
	7	3	3
	7	6	5
	7	7	6
	7	5	5
	4	6	5
	7	3	4
	4	2	4
	7	4	5
	7	2	6
	3	3	2
	4	4	3
	3	4	4
	4	3	4
	3	3	4
	3	3	3
	3	2	2
	4	2	2
	4	3	2
	5	4	3
	1	3	3
	1	2	2
	1	3	3
	3	4	5
	4	4	4
	5	4	6
	6	6	7
	5	5	7
	6	7	3
	5	6	5
	5	4	3
	6	3	3
	5	2	1
	6	1	1
	3	1	2
	4	3	2
	4	3	2
	6	4	3
	7	5	5
	6	6	4
	3	5	1
	7	4	1
	7	4	5
	5	6	1
	5	6	1
	6	4	1
	6	1	7
	5	2	7
	5	1	1
	4	6	2
	4	6	2
	5	6	4
	7	5	5
	7	4	6
	7	6	7
	7	5	6
	7	6	6
	7	4	6
	5	7	5
	6	5	6
	4	3	2
	3	4	2
	1	3	3
	2	4	2
	3	1	3
	2	1	4
	4	1	1
	2	3	5
	5	6	5
	3	5	3
	3	6	5
	6	4	6
	5	6	5
	4	6	6
	6	7	6
	5	7	6
	6	6	7
	5	4	6
	6	7	5
	5	7	6
	7	6	6
	7	3	4
	5	4	2
	5	3	4
	5	2	3
	6	1	3
	6	2	2
	7	2	2
	6	3	2
	7	4	4
	6	4	3
	6	5	4
	6	6	3
	5	4	3
	6	5	5
	7	4	4
	5	3	5
	5	4	5
	4	2	3
	5	1	3
	3	3	2
	2	4	4
	5	4	1
	6	3	3
	4	5	2
	5	3	5
	6	1	1
	4	2	2
	3	1	2
	4	1	2
	4	1	2
	4	3	2
	4	3	2
	4	3	2
	4	3	2
	4	2	2
	5	3	2
	5	3	2
	5	6	2
	5	6	2
	6	4	5
	6	5	4
	6	6	4
	6	4	5
	6	4	4
	7	5	5
	7	4	5
	6	5	4
	6	7	4
	6	7	5
	4	7	6
	5	7	7
	7	6	7
	7	6	6
	7	7	5
	7	7	6
	2	7	7
	4	6	7
	6	4	5
	7	5	7
	5	5	4
	5	5	5
	5	5	4
	4	6	6
	5	5	5
	5	6	5
	6	5	6
	5	6	6
	5	4	7
	4	5	5
	4	2	5
	6	2	7
	5	1	4
	4	4	4
	6	2	5
	3	5	3
	5	6	5
	2	5	1
	3	1	1
	2	2	6
	3	2	1
	2	2	2
	2	4	2
	4	2	3
	3	3	3
	5	3	2
	4	4	3
	3	4	1
	4	4	4
	5	4	3
	5	4	4
	5	5	4
	4	4	4
	4	4	4
	4	4	4
	4	4	4
	5	4	4
	4	4	4
	4	4	4
	4	4	4
	5	4	3
	4	5	1
	5	4	2
	5	4	1
	5	5	2
	4	4	5
	5	5	2
	5	3	2
	1	2	1
	5	4	1
	3	3	1
	3	3	4
	2	2	2
	5	3	1
	2	2	5
	3	2	4
	3	2	2
	3	4	1
	3	7	2
	4	6	5
	6	5	5
	4	4	4
	6	5	5
	6	5	4
	5	4	4
	6	5	3
	5	4	4
	6	3	3
	6	3	4
	5	3	4
	4	4	5
	4	4	4
	5	4	4
	4	4	3
	5	5	4
	6	4	3
	5	3	3
	4	6	2
	5	5	5
	4	6	4
	7	2	5
	7	7	4
	5	4	1
	5	5	3
	7	7	3
	6	2	6
	7	4	1
	7	4	4
	6	3	5
	5	4	4
	5	6	2
	5	3	3
	6	5	4
	6	2	5
	6	3	1
	5	3	5
	5	6	2
	6	3	2
	7	5	3
	5	1	4
	3	4	6
	5	7	2
	1	5	3
	4	7	1
	6	6	5
	1	4	3
	1	1	1
	1	7	4
	6	6	2
	5	2	1
	1	4	3
	4	1	4
	2	1	5
	4	6	6
	4	2	4
	1	7	5
	6	4	4
	4	5	7
	5	5	6
	1	5	5
	5	3	4
	2	4	3
	4	4	5
	6	5	6
	5	6	6
	5	6	5
	5	5	5
	5	6	4
	3	6	4
	6	4	4
	7	5	4
	5	3	3
	6	4	7
	6	3	6
	5	4	5
	6	4	5
	6	3	4
	5	1	5
	7	4	3
	6	3	5
	6	6	2
	4	5	3
	5	6	5
	4	3	2
	5	2	4
	4	5	5
	5	6	5
	4	3	2
	5	3	3
	3	4	1
	2	5	1
	6	2	1
	4	7	7
	1	7	6
	1	5	5
	2	7	5
	2	4	7
Mean	4.70	4.108	3.764
Standard deviation	1.555365	1.638383	1.696531
Median	5	4	4
Minimum	1	1	1
Maximum	7	7	7
1st Quartile	4	3	2
3rd Quartile	6	5	5
