# Supplementary material for: Influence of virtual reality visual feedback on the illusion of movement induced by tendon vibration of wrist in healthy participants
Source: PLoS One. 2020 Nov 20;15(11):e0242416. doi: 10.1371/journal.pone.0242416 (PMC7678999; doi:10.1371/journal.pone.0242416)
Supplement: S2 File — (XLSX) [file pone.0242416.s002.xlsx]

## Sheet: Degree-supporting information -
	Training	Hidden	Static
	-43	21	9
	-35	-24	21
	-56	-48	33
	-59	-39	-36
	-27	-49	29
	-61	-8	28
	-27	-4	15
	-60	-24	-10
	-59	-21	-37
	-37	-45	-42
	13	8	5
	-8	-5	9
	-5	-14	-8
	-6	10	-16
	-2	10	-6
	-9	-4	1
	-13	1	-2
	-18	-1	-3
	18	-8	-5
	0	-11	-22
	0	-18	0
	0	-20	0
	-21	-13	-48
	-42	0	-28
	-42	-33	-50
	-52	-33	-75
	-38	-22	-17
	-52	-54	-46
	-40	-50	-55
	-24	-65	-18
	-36	-55	-13
	-34	-26	0
	-28	-28	0
	-21	-20	-11
	-28	0	-20
	-24	0	-13
	-29	-19	8
	-30	-25	17
	-31	-29	-26
	-17	-17	0
	-44	-27	0
	-64	-41	-20
	-34	-28	0
	-29	-27	0
	-22	-52	0
	-34	-30	57
	-19	-18	67
	29	0	0
	-16	-7	5
	14	0	0
	-17	38	21
	-39	-46	27
	-60	-31	-35
	-50	-10	-39
	-54	-12	-33
	-20	-34	12
	-33	-22	31
	24	-36	14
	27	-23	29
	39	31	13
	38	21	-17
	0	-32	25
	-13	-38	12
	-23	28	-22
	-12	-37	-37
	-31	0	0
	-10	0	-46
	-41	0	-36
	-24	-31	-23
	0	13	-13
	-20	-16	18
	14	-19	-16
	-6	3	29
	10	-15	-20
	-15	19	28
	10	24	22
	-5	-30	17
	11	23	-7
	-5	-2	20
	-18	39	16
	-22	15	15
	-15	18	-4
	-11	-8	4
	-18	-3	0
	-16	0	0
	-15	0	0
	-32	0	-3
	-11	0	0
	-5	-2	0
	-32	-10	-11
	-28	-18	-17
	-36	-20	0
	-17	-22	4
	20	22	24
	17	9	15
	25	13	13
	27	10	13
	8	4	0
	18	5	0
	-22	8	0
	-29	0	22
	-38	25	18
	-30	-34	29
	-17	-33	0
	-31	30	-26
	-39	31	-9
	-28	-36	36
	-24	0	0
	-31	18	-17
	-33	0	-13
	-33	-1	8
	-38	0	0
	-41	-26	-4
	-37	-20	0
	-40	-29	-6
	-38	-26	-2
	-53	-31	-1
	-44	-32	-2
	-47	-10	-2
	-25	-14	-11
	-20	-15	0
	-20	-14	-5
	-18	-9	-11
	-17	-10	-2
	-20	-1	-8
	-12	0	-9
	-12	-10	0
	-8	-7	0
	-17	-15	-18
	24	39	-31
	33	53	57
	45	58	-50
	-61	-60	-31
	-60	-26	0
	-66	-20	-26
	-2	-47	48
	26	-61	-50
	-55	-34	29
	22	43	-34
	20	0	0
	-24	17	12
	-13	14	1
	0	10	42
	1	-17	-6
	-13	-18	13
	-24	-13	35
	-14	34	36
	-13	16	46
	0	-30	-16
	5	0	23
	-17	1	48
	-13	0	26
	7	0	0
	-25	0	-10
	-8	17	14
	-16	0	27
	-2	26	0
	13	38	0
	0	-10	23
	-7	0	0
	-7	0	2
	-10	-28	5
	0	9	9
	-16	0	5
	-19	1	0
	-24	11	0
	-5	4	0
	-43	19	-15
	-18	21	0
	-23	8	27
	-13	11	10
	-10	-29	17
	-19	-35	-19
	-13	-42	16
	-8	4	5
	-40	-7	3
	-31	-39	-16
	-8	45	-25
	-10	-8	-17
	-9	-7	-7
	-4	-4	0
	-7	-8	-6
	-8	-9	1
	-7	-5	7
	-4	-7	10
	-7	10	6
	-8	-9	-6
	0	-7	0
	-7	-11	0
	-10	-1	0
	-4	-8	10
	-4	2	1
	-10	3	0
	-2	-4	17
	-7	12	-14
	-8	-7	-7
	-12	5	0
	-6	-3	-4
	-8	6	-10
	-26	39	10
	-6	38	17
	-29	-15	29
	-21	0	4
	-11	-8	0
	-18	-18	3
	-14	-13	-1
	-29	-14	3
	-16	7	2
	-15	-6	4
	-12	-14	27
	-10	10	-10
	-27	31	-13
	-20	-17	1
	-27	-8	-13
	-43	-11	-4
	-21	-25	-2
	-13	-8	-4
	-23	0	-24
	-6	-66	-2
	-84	82	-81
	-87	4	42
	-43	1	1
	1	81	-58
	-85	82	83
	-80	80	83
	-87	-58	0
	84	66	-88
	-81	1	-81
	-84	31	-79
	-31	7	9
	11	33	5
	-23	-30	21
	15	-9	45
	-31	-25	0
	-29	0	23
	-25	-22	6
	-54	13	-11
	-63	46	14
	-27	-12	13
	-8	-19	-31
	-25	0	3
	0	-22	13
	-20	-32	0
	35	30	24
	0	40	-14
	0	21	0
	0	12	-12
	29	0	-6
	-20	90	0
	0	71	4
	25	10	25
	-2	-20	40
	-4	0	63
	5	0	-17
	0	-71	-51
	77	0	-12
	7	-79	81
	-20	-16	59
	0	-20	67
	16	-10	-27
	0	-15	10
	-11	0	-16
	-26	14	32
	-24	20	8
	-15	-9	12
	-18	-27	16
	-19	-15	15
	18	31	15
	-35	34	17
	-40	38	26
	-21	26	6
	-40	27	52
	-37	-5	44
	-21	18	32
	-40	-8	-16
	-31	13	-11
	-21	19	-20
	-35	-5	-11
	-41	0	-14
	-49	-42	-35
	-29	-30	-31
	-32	-39	-33
	-25	-31	-34
	-29	-26	-23
	-29	-35	-45
	-37	0	-28
	-36	-39	-6
	-40	-41	-29
	-6	-1	0
	28	-13	34
	-22	-10	0
	-8	-24	0
	0	-10	15
	0	31	-54
	-11	75	-29
	-8	52	73
	-30	50	56
	-12	17	1
Mean	-17.59	-4.141	0.4362
Standard deviation	24.772	27.3122	26.2345
Median	-17.5	-5	0
Minimum	-87	-79	-88
Maximum	84	90	83
1st Quartile	-31	-20.75	-12.75
3rd Quartile	-5	9.75	13.75
